# Supplementary material for: Progress and Challenges: Implementation of the UK Antimicrobial Resistance National Action Plan 2019–2024 within the Beef Cattle Sub-Sector
Source: Antibiotics (Basel). 2024 Sep 4;13(9):839. doi: 10.3390/antibiotics13090839 (PMC11428892; doi:10.3390/antibiotics13090839)
Supplement: Supplementary file 1 [file antibiotics-13-00839-s001.zip]

Archive with 1 entries (1 files):
- antibiotics-3138259-supplementary.pdf
